# Supplementary material for: Understanding divergent domestication traits from the whole-genome sequencing of swamp- and river-buffalo populations
Source: Natl Sci Rev. 2020 Feb 17;7(3):686–701. doi: 10.1093/nsr/nwaa024 (PMC8289072; doi:10.1093/nsr/nwaa024)
Supplement: nwaa024_Supplemental_Files [file nwaa024_supplemental_files.zip]

Archive with 3 entries (3 files):
- Responses-to-the-reviewers'_comments.docx
- SUPPLEMENTARY_MATERIALS_12-Feb-2020_ AP revision.docx
- Supplementary_Tables_18-Dec-2019.xlsx
