# Supplementary material for: Understanding divergent domestication traits from the whole-genome sequencing of swamp- and river-buffalo populations
Source: Natl Sci Rev. 2020 Feb 17;7(3):686–701. doi: 10.1093/nsr/nwaa024 (PMC8289072; doi:10.1093/nsr/nwaa024)
Supplement: nwaa024_Supplemental_Files [file nwaa024_supplemental_files.zip › Supplementary_Tables_18-Dec-2019.xlsx]

## Sheet: Directory
Directory
Supplementary Table 1 Summary of different assemblies in buffaloes
Supplementary Table 2 Genome sequencing strategy for buffaloes
Supplementary Table 3 RNA sequencing strategy for swamp buffalo
Supplementary Table 4 Estimation of buffalo genomes size using K-mer analysis
Supplementary Table 5 Summary of buffalo genome assembly.
Supplementary Table 6 Summary of Hi-C assembly of chromosome length in buffaloes
Supplementary Table 7 Assessment of the completeness and accuracy of genome
Supplementary Table 8 Summary of mapping and coverage depth using illumina reads mapping assembly
Supplementary Table 9 Transposable element content of buffaloes and cattle
Supplementary Table 10 Summary of predicted protein-coding genes and their characteristics
Supplementary Table 11 Number of buffalo genes with functional classification by various methods
Supplementary Table 12 Summary of annotation of non-coding RNA
Supplementary Table 13 Positively selected genes (PSGs) identified in the swamp buffalo and river buffalo genomes.
Supplementary Table 14 Functional categories enrichment of Bubalus bubalis expanded genes
Supplementary Table 15 Functional categories enrichment of swamp buffalo expanded genes
Supplementary Table 16 Functional categories enrichment of river buffalo expanded genes
Supplementary Table 17 Summary of the sample location of buffalo genome re-sequencing data
Supplementary Table 18 Summary and mapping statistics of the buffalo genome re-sequencing data
Supplementary Table 19 Summary of SNPs in swamp buffalo and river buffalo
Supplementary Table 20 Fst among populations in swamp buffalo and river buffalo
Supplementary Table 21 D statistics in swamp buffalo populations
Supplementary Table 22 D statistics in river buffalo populations
Supplementary Table 23 Selective sweep genes of swamp buffalo and river buffalo
Supplementary Table 24 Functional categories enrichment of swamp buffalo sweep selection genes
Supplementary Table 25 Functional categories enrichment of river buffalo sweep selection genes
Supplymentary Table 26 Significance testing for overlapping genes by Fisher's exact test
Supplementary Table 27 Overlapping genes of swamp and river buffalo
Supplementary Table 28 Overlapped sweep genes of buffaloes with other domesticated animals
Supplementary Table 29 Functional categories enrichment of overlapping sweep selection genes of buffaloes
Supplementary Table 30 Cattle QTL traits overlaid sweep selection genes of swamp buffalo
Supplementary Table 31 Cattle QTL traits overlaid sweep selection genes of river buffalo

## Sheet: Table S1
Supplementary Table 1 Summary of different assemblies in buffaloes
Type	Breed	Accesion	Sequencing reads	Sequencing depth	contig N50	Assembly method	Assembly level	BUSCO	Submitter
Afican buffalo	Afican buffalo	GCA_006408785.1 (NCBI)	Illumina	162x	52316	platanus v. v1.2.4	Scafoold	-	Northwestern Polytechnical University
river buffalo	Bangladesh	GCA_004794615.1 (NCBI)	Illumina	119.08x	25038	soapdenovo v. 2.04	Scafoold	0.937	BGI-Shenzhen
river buffalo	Egyptian buffalo	GCA_002993835.1 (NCBI)	SOLiD	70.0x	14568	Velvet v. 1.1; Mapping to Reference Cattle Genome (GCF_000003055.6) using Bowtie2 v. 2.1.0; Mapping to Reference Cattle Genome (GCF_000003055.6) using SHRiMP v. 2.2.3	Scafoold	-	Egyptian Water Buffalo Genome Consortium
river buffalo	Jafarabadi	GCA_000180995.3 (NCBI)	454; Illumina NextSeq 500	100.0x	13977	MaSuRCA v. 2.3.2b	Scafoold	-	Anand Agricultural University
river buffalo	Mediterranean	GCA_000471725.1 (NCBI)	Illumina; 454	70.0x	21938	MaSuRCA v. 1.8.3	Scafoold	0.933	University of Maryland
river buffalo	Mediterranean	GCA_003121395.1 (NCBI)	PacBio; Illumina	69.0x	22441509	Falcon-Unzip v. 1.8.7	Chrmosome	0.942	University of Adelaide
river buffalo	Murrah	GWHAAKA00000000 (BIG Sub)	PacBio; Illumina	18.0x	3097554	Wtdbg v. 1.2.8	Chrmosome	0.96	Guangxi University
swamp buffalo	Fuzhong	GWHAAJZ00000000 (BIG Sub)	PacBio; Illumina	57.8x	8799037	Wtdbg v. 1.2.8	Chrmosome	0.968	Guangxi University

## Sheet: Table S2
Supplementary Table 2 Genome sequencing strategy for buffaloes								back to Directory
	Subspecific name	Read type	Read length	Number of reads	Read length	Base coverage
DNA-seq	swamp buffalo	Illumina, paired-end	179,823,443,416	729378696	2 X 250 bp	67.8X
DNA-seq	swamp buffalo	PacBio	152,267,382,587	17675029	8,614.8 bp average	57.5X
DNA-seq	swamp buffalo	HI-C	258,421,045,400	2584210454	2 X 100 bp	97.5X
DNA-seq	river buffalo	Illumina, paired-end	181,224,676,917	734169914	2 X 250 bp	68.4X
DNA-seq	river buffalo	PacBio	47152447570	3616936	13,036.6 bp average	17.8X
DNA-seq	river buffalo	HI-C	375,707,481,800	3757074818	2 X 100 bp	142X

## Sheet: Table S3
Supplementary Table 3 RNA sequencing strategy for swamp buffalo								back to Directory
	Species	Read type	Tissue	Read length	Number of reads	Read length
RNA-seq	swamp buffalo	Illumina, paired-end	Brain	3748920222	37118022	2 x 101
RNA-seq	swamp buffalo	Illumina, paired-end	Hypophysis	5316276602	52636402	2 x 101
RNA-seq	swamp buffalo	Illumina, paired-end	Liver	4175585834	41342434	2 x 101
RNA-seq	swamp buffalo	Illumina, paired-end	Heart	4494637562	44501362	2 x 101
RNA-seq	swamp buffalo	Illumina, paired-end	Lung	4326518214	42836814	2 x 101
RNA-seq	swamp buffalo	Illumina, paired-end	Muscle	4240650842	41986642	2 x 101
RNA-seq	swamp buffalo	Illumina, paired-end	Breast	4139140994	40981594	2 x 101
RNA-seq	swamp buffalo	Illumina, paired-end	Fat	4379347072	43359872	2 x 101
RNA-seq	swamp buffalo	Illumina, paired-end	Skin	6562775374	64977974	2 x 101
RNA-seq	swamp buffalo	Illumina, paired-end	Stomach	6175140000	61140000	2 x 101

## Sheet: Table S4
Supplementary Table 4 Estimation of buffalo genomes size using K-mer analysis													back to Directory
Species	Kmer length	Read Length	Error Ratio (%)	Kmer number (M)	Uniq Kmer Number (M)	Reapeat Ratio (%)	First Peak	Genome Size (Mb)	Data Size (Mb)	Kmer Depth	Coverage Depth
swamp buffalo	19	246.54	0.176	156386	6339	27.9	59	2645.97	179823	59.1	67.96
river buffalo	19	246.94	0.15	160286	5835	2635	61	2623.71	181225	61.09	69.07

## Sheet: Table S5
Supplementary Table 5 Summary of buffalo genome assembly														back to Directory
	swamp buffalo						river swamp
	contig		scaffold		chromosome leval scaffold		contig		scaffold		chromosome leval scaffold
	pacbio		pacbio+bionano		pacbio+bionano+Hi-C		pacbio		pacbio+bionano		pacbio+bionano+Hi-C
Total Size(bp):	2609214322		2631327664		2631349264		2626458568		2645456299		2645519677
Total Number:	2003		1750		24+1,510		3482		2938		25+2,279
Average(bp):	1.30265e+06		1.50362e+06		1.71535e+06		754296		900428		1.14823e+06
Median(bp):	30282		24700		21340		48231		30370		22489
	Size(bp)	Number	Size(bp)	Number	Size(bp)	Number	Size(bp)	Number	Size(bp)	Number	Size(bp)	Number
N00:	51090150	1	93963606	1	269091005	1	16520549	1	24275662	1	198810895	1
N50:	8799037	88	16423387	48	117253548	8	3097554	256	6394929	121	116118026	9
N60:	6722900	122	13847838	65	103962844	11	2496501	350	5175356	167	103191334	12
N70:	5237603	166	11081528	86	82281663	14	1896596	471	3855969	226	81746238	15
N80:	3935210	223	7369779	114	72627247	17	1321088	636	2625469	310	71681133	18
N90:	2165861	307	4657514	178	61114690	21	794955	884	1491681	443	60678884	22
N100:	6497	2003	6497	1750	6497	1534	6179	3482	6179	2938	6179	2304

## Sheet: Table S6
Supplementary Table 6 Summary of Hi-C assembly of chromosome length in buffaloes								back to Directory
	swamp buffalo chromosome length	river buffalo chromosome length
chrX	136214062	125558894
chr1	269091005	198810895
chr2	201297902	192639792
chr3	186516009	173322044
chr4	172189080	158890861
chr5	124909624	125383687
chr6	118624062	119232612
chr7	117253548	117176383
chr8	114586648	116118026
chr9	106316390	107521746
chr10	103962844	105831575
chr11	99706322	103191334
chr12	84771376	98879597
chr13	82281663	83780839
chr14	81273418	81746238
chr15	79701688	81036116
chr16	72627247	78262867
chr17	70861752	71681133
chr18	68693571	70629573
chr19	61220728	68299816
chr20	61114690	61877753
chr21	60677867	60678884
chr22	51137972	60086078
chr23	42336660	50977149
chr24		42314880

## Sheet: Table S7
Supplementary Table 7 Assessment of the completeness and accuracy of genome						back to Directory
Method	Parameter	Swamp Buffalo	River Buffalo
Illumina Reads Mapping and Call SNPa	Coverage (%)	0.9996	0.9987
	Mapping rate (%)	0.9909	0.9916
	Ratio of heterozygous SNP	0.002633	0.003348
	Ratio of homozygous SNPb	9.223e-06	2.134e-05
QUASTc	N50	8799037	3097554
	Misassemblies	224103	192186
	Local misassemblies	8090	8490
	Mismatches per 100 kbp	144.78	201.82
	Indels per 100 kbp	20.26	25.85
	NA50	24616	31317
	NGA50	19069	24559
Trinity RNA-Seq Assembly Mappingd	Total number	441856	591681
	Covered by genome assembly	0.9521	0.9717
	>90% of sequence located in single contig	0.8772	0.94
	>50% of sequence located in single contig	0.9365	0.9805
BUSCO	Complete BUSCOs (C)	0.968	0.96
	Complete and single-copy BUSCOs (S)	0.958	0.954
	Complete and duplicated BUSCOs (D)	0.01	0.006
	Fragmented BUSCOs (F)	0.01	0.017
	Missing BUSCOs (M)	0.022	0.023
a Using bwa mapping illumina reads to reference genome and using samtools to call high quality SNP
b Predicted error ratio
c The rusult conducted in QUAST was by comparing the pacbio-only assembly and illumina-only assembly
d Using BLAT mapping Trinity RNA-seq assembly to reference genome and counting mapping rate and coverage

## Sheet: Table S8
Supplementary Table 8 Summary of mapping and coverage depth using illumina reads mapping assembly									back to Directory
Category	Swamp Buffalo	River Buffalo
Average sequencing depth (×)	68.2	69.2
Mapping rate (%)	0.9909	0.9916
Coverage (%)	0.9996	0.9987
Coverage at least 5 × (%)	0.996327	0.9956
Coverage at least 10 × (%)	0.993102	0.9921
Coverage at least 20 × (%)	0.983351	0.9809

## Sheet: Table S9
Supplementary Table 9 Transposable element content of buffaloes and cattle											back to Directory
	Swamp Buffalo			River Buffalo			Cattle
Group	Number	Total bp	Percent Coverage of Genome	Number	Total bp	Percent Coverage of Genome	Number	Total bp	Percent Coverage of Genome
SINEs:	2052351	307796919 bp	0.118	2050771	307672164 bp	0.1171	2079066	310203716 bp	0.1162
Alu/B1	0	0 bp	0	0	0 bp	0	0	0 bp	0
MIRs	391605	56227905 bp	0.0215	391179	56192885 bp	0.0214	394576	56566815 bp	0.0212
LINEs:	1301428	724834359 bp	0.2778	1301549	725198862 bp	0.2761	1332018	739506235 bp	0.2769
LINE1	584566	334230389 bp	0.1281	584127	334540778 bp	0.1274	597606	339545669 bp	0.1272
LINE2	248452	63329242 bp	0.0243	248466	63381416 bp	0.0241	251887	63774646 bp	0.0239
L3/CR1	33038	6870352 bp	0.0026	33180	6908988 bp	0.0026	33279	6932691 bp	0.0026
RTE	434300	320242229 bp	0.1227	434712	320206344 bp	0.1219	448152	329092140 bp	0.1232
LTR elements:	404617	124883194 bp	0.0479	405267	126245331 bp	0.0481	419261	129099816 bp	0.0483
ERVL	75608	29341105 bp	0.0112	75600	29344190 bp	0.0112	77215	29877138 bp	0.0112
ERVL-MaLRs	122552	39927195 bp	0.0153	122578	39961466 bp	0.0152	124634	40448054 bp	0.0151
ERV_classI	81809	35656547 bp	0.0137	82439	35951468 bp	0.0137	86200	37307734 bp	0.014
ERV_classII	106694	15721288 bp	0.006	106657	16740797 bp	0.0064	113063	17203754 bp	0.0064
DNA elements:	294411	58009097 bp	0.0222	294560	58059904 bp	0.0221	297407	58592797 bp	0.0219
hAT-Charlie	165353	30706889 bp	0.0118	165413	30709240 bp	0.0117	167279	30984261 bp	0.0116
TcMar-Tigger	46355	12078325 bp	0.0046	46399	12094031 bp	0.0046	46809	12214839 bp	0.0046
Unclassified:	4420	788832 bp	0.0003	4430	790315 bp	0.0003	4449	794794 bp	0.0003
Small RNA:	249037	42238288 bp	0.0162	249183	42270839 bp	0.0161	254231	43079474 bp	0.0161
Satellites/Total	3790	16342012 bp	0.0063	8081	24071754 bp	0.0092	5016	9921468 bp	0.0037
Satellites/BTSAT2	NA	29304bp	1.1231e-05	NA	11647bp	4.43449e-06	NA	3313475bp	0.00124081
Satellites/BTSAT2c	NA	8098465bp	0.00310379	NA	6763bp	0.000639181	NA	295127bp	0.000110517
Satellites/BTSAT4	NA	7141697bp	0.00273711	NA	18468799bp	0.00703183	NA	5347044bp	0.00200232
Satellites/BTSAT6	NA	405988bp	0.000155598	NA	1604012bp	0.000610713	NA	185506bp	6.94669e-05
Simple repeats:	0	0 bp	0	0	0 bp	0	522937	21128638 bp	0.0079
Low complexity:	0	0 bp	0	0	0 bp	0	80447	3901723 bp	0.0015
Total interspersed repeats:	1216312401 bp		0.4662	1217966576 bp		0.4637	1238197358 bp		0.4637

[truncated: 22 more sheets: Table S10, Table S11, Table S12, Table S13, Table S14, Table S15, Table S16, Table S17, Table S18, Table S19, Table S20, Table S21, Table S22, Table S23, Table S24, Table S25, Table S26, Table S27, Table S28, Table S29 …]
